# Supplementary material for: Integrative Trait Analysis for Enhancing Heat Stress Resilience in Tomato (Solanum lycopersicum L.): A Focus on Root, Physiological, and Yield Adaptations
Source: Plants (Basel). 2025 Feb 10;14(4):533. doi: 10.3390/plants14040533 (PMC11858947; doi:10.3390/plants14040533)
Supplement: Supplementary file 1 [file plants-14-00533-s001.zip]

Archive with 1 entries (1 files):
- plants-3429652-supplementary.pdf
